# Supplementary material for: Stage-specific impact of portal hypertension on outcomes after liver resection in hepatocellular carcinoma
Source: Hepatol Int. 2025 Jul 30;19(6):1454–67. doi: 10.1007/s12072-025-10879-3 (PMC12715045; doi:10.1007/s12072-025-10879-3)
Supplement: Supplementary file 1 — Supplementary file1 (XLSX 51 kb) [file 12072_2025_10879_MOESM1_ESM.xlsx]

## Sheet: Supple Table 1
Supplementary Table 1 Univariate and multivariate analyses of recurrence-survival according to JIS-score
	Very-early stage (JIS-score 0) [n=198]									Early stage (JIS-score 1) [n=372]									Intermediate stage (JIS-score 2-4) [n=287]
	Univariate analysis				Multivariate analysis					Univariate analysis				Multivariate analysis					Univariate analysis				Multivariate analysis
Variables	HR	95% CI	p		HR	95% CI	p			HR	95% CI	p		HR	95% CI	p			HR	95% CI	p		HR	95% CI	p
Age, years
≤70	Reference				Reference					Reference				Reference					Reference				Reference
>70	1.163	0.77-1.76	0.473		1.203	0.75-1.94	0.447			1.043	0.78-1.39	0.772		1.08	0.80-1.46	0.614			0.963	0.72-1.28	0.798		0.953	0.71-1.29	0.756
Sex
Male	Reference				Reference					Reference				Reference					Reference				Reference
Female	1.033	0.66–1.62	0.888		1	0.62-1.60	0.997			0.831	0.59-1.17	0.284		0.783	0.54-1.14	0.201			0.841	0.59-1.20	0.346		0.902	0.62-1.32	0.597
Metabolic syndrome
No	Reference				Reference					Reference				Reference					Reference				Reference
Yes	1.538	0.96–2.46	0.073		1.299	0.78-2.15	0.309			1.295	0.91-1.84	0.149		1.182	0.81-1.72	0.383			0.895	0.65-1.23	0.497		0.974	0.69-1.38	0.884
Child–Pugh grade
A	NA				NA					Reference				Reference					Reference				Reference
B	NA	NA	NA		NA	NA	NA			0.806	0.48-1.37	0.426		0.815	0.42-1.57	0.543			1.008	0.74-1.37	0.956		1.135	0.74-1.75	0.563
ALBI score
Grade 1	Reference				Reference					Reference				Reference					Reference				Reference
Grade 2/3	1.97	1.30-2.99	0.001	*	1.663	1.07-2.60	0.025	*		1.127	0.84-1.51	0.424		1.17	0.84–1.63	0.35			1.141	0.86-1.52	0.362		1.163	0.82-1.64	0.392
Tumor size, cm
	1.219	0.72-2.08	0.466		1.352	0.73-2.50	0.333			1.034	0.98-1.10	0.254		1.068	0.99-1.15	0.078			1.027	0.99-1.06	0.129		1.041	0.97-1.09	0.074
Tumor number
Single nodule	NA				NA					Reference				Reference					Reference				Reference
Multiple nodules (≥2)	NA	NA	NA		NA	NA	NA			1.101	0.75-1.61	0.62		1.19	0.70-2.03	0.52			1.297	1.03-1.63	0.024	*	1.657	1.13-2.43	0.01	*
Differentiation
Well/moderate	Reference				Reference					Reference				Reference					Reference				Reference
Poor/other	1.63	0.71-3.75	0.249		1.761	0.74-4.22	0.204			1.218	0.72-2.07	0.463		1.288	0.75-2.22	0.363			1.273	0.89-1.82	0.184		1.152	0.79-1.68	0.461
Microvascular invasion
No	NA				NA					Reference				Reference					Reference				Reference
Yes	NA	NA	NA		NA	NA	NA			2.208	1.34-3.64	0.002	*	2.125	1.21-3.75	0.009	*		1.05	0.78-1.41	0.741		1.284	0.87-1.90	0.211
Cirrhosis
No	Reference				Reference					Reference				Reference					Reference				Reference
Yes	2.476	1.52-4.03	<0.001		2.459	1.40-4.31	0.002	*		1.324	0.99-1.76	0.054		1.433	0.99-2.07	0.054			1.179	0.88-1.58	0.266		1.212	0.84-1.74	0.298
Resection type
Non-anatomical	Reference				Reference					Reference				Reference					Reference				Reference
Anatomical	0.782	0.39–1.56	0.487		0.9	0.42-1.92	0.786			0.995	0.74-1.33	0.973		1.023	0.71-1.47	0.899			0.99	0.75-1.32	0.948		0.96	0.65-1.42	0.84
Margin status
R0 resection	Reference				Reference					Reference				Reference					Reference				Reference
R1 resection	1.401	0.79-2.48	0.245		1.189	0.66-2.15	0.566			3.056	1.79-5.22	<0.001		2.757	1.57-4.83	<0.001			2.928	1.93-4.44	<0.001	*	2.762	1.78-4.29	<0.001	*
Liver resection
Open approach	Reference				Reference					Reference				Reference					Reference				Reference
Minimun invasive approach	1.171	0.75-1.82	0.481		1.134	0.69-1.87	0.62			1.068	0.80-1.43	0.653		1.098	0.77-1.56	0.603			0.978	0.73-1.31	0.887		1.041	0.72-1.51	0.829
CSPH
No	Reference				Reference					Reference				Reference					Reference				Reference
Yes	1.05	0.77–1.43	0.757		0.936	0.58-1.52	0.791			1.05	0.77-1.43	0.757		0.921	0.62-1.36	0.682			0.969	0.72-1.31	0.839		0.853	0.58-1.26	0.425
JIS, Japan Integrated Staging; CSPH, clinically significant portal hypertension; HR, hazard ratio; NA, not applicable.
*Statistically significant

## Sheet: Supple Table 2
Supplementary table 2
	All CSPH patients (n=266 )
	Open surgery	Minimum invasive surgery
Variables	(n=96 )	(n=170 )	P value
Surgical duration, minutes	198(129-276)	153(121-209)	0.0049	*
Blood loss, mL	549(150-838)	30(20-200)	<0.001	*
Allcomplications	35(37)	23(14)	<0.001	*
Major morbidities	24(25)	8(4.7)	<0.001	*
Postoperative liver failure	18(19)	13(7.7)	0.007	*
Postoperative LOS, (median, IQR), day	11(8-15)	6(5-7)	<0.001	*
90-day mortality	8(8.3)	4(2.4)	0.032	*
Data are presented as n, n (%), or median (interquartile range).
JIS, Japan Integrated Staging; CSPH, clinically significant portal hypertension.
*Statistically significant

## Sheet: Supple Table 3
Supplementary Table 3 Characteristics in patients stratified according to BCLC staging
stage		Very-early stage (BCLC 0)					Early stage (BCLC A)					Intermediate stage (BCLC B)
Characteristic		non-CSPH (n=140)	CSPH (n=58)	p			non-CSPH (n=404)	CSPH (n=191)	p			non-CSPH (n=47)	CSPH (n=17)	p
Age, years		73(67–77)	69(64-74)	0.0063	*		71(66–77)	70(64-76)	0.016	*		72(64-75)	70(66-73)	0.9212
Sex, male		106(76)	38(66)	0.143			322(80)	132(69)	0.005	*		42(89)	12(71)	0.068
BMI, kg/m2		23.2±3.6	23.4±4.4	0.8375			23.7±3.4	23.8±3.7	0.8402			24.4±3.3	22.5±3.5	0.0484	*
ASA score				0.21					<0.001	*				0.6541
≤2		121(86)	46(79)				355(88)	146(76)				40(85)	13(76)
>2		19(14)	12(21)				49(12)	45(24)				7(15)	4(24)
Etiology				0.039	*				<0.001	*				0.001	*
Hepatitis C		77(55)	35(60)				154(38)	32(17)				17(36)	15(88)
Hepatitis B		13(9.3)	2(3.5)				36(8.9)	13(6.8)				5(11)	2(12)
NAFLD/NASH		35(25)	8(14)				154(38)	109(57)				18(38)	0
Alcohol/AIH		15(11)	13(22)				51(13)	37(19)				7(15)	0
Metabolic syndrome		101(72)	37(64)	0.245			308(76)	143(75)	0.716			38(81)	11(65)	0.178
Central obesity		37(26)	12(21)	0.394			138(34)	65(34)	0.976			21(45)	3(18)	0.048	*
Hyperglycemia		44(31)	22(38)	0.41			153(38)	74(39)	0.857			19(40)	4(24)	0.252
Hypertension		69(49)	20(35)	0.057			219(54)	88(46)	0.064			26(55)	10(59)	0.803
Dyslipidemia		9(6.4)	1(1.7)	0.286			33(8.2)	8(4.2)	0.084			4(8.5)	0	0.566
Ischemic heart disease		6(4.3)	1(1.7)	0.676			32(7.9)	11(5.8)	0.399			5(11)	1(5.9)	1
Chronic renal failure		9(6.4)	1(1.7)	0.286			31(7.7)	14(7.3)	1			1(2.1)	1(5.9)	0.464
Cancer stage				1					0.125					0.107
IA–IB		140(100)	58(100)				251(62)	131(69)				1(2.1)	2(12)
II–IIIB		0	0				153(38)	60(31)				46(98)	15(88)
Child–Pugh grade				1					<0.001	*				0.039	*
A		140(100)	58(100)				380(94)	106(55)				40(85)	10(59)
B		0	0				24(5.9)	85(45)				7(15)	7(41)
MELD score		7.24(6.43–7.99)	7.95(7.29-8.47)	<0.001	*		7.19(6.43–8.47)	8.47(7.50-9.76)	<0.001	*		7.08(6.43-8.19)	7.80(7.50-10.3)	0.0198	*
ALBI score				0.194					<0.001	*				0.002	*
Grade 1		94(67)	33(57)				262(65)	61(32)				29(62)	4(24)
Grade 2		46(33)	25(43)				142(35)	127(66)				18(38)	10(59)
Grade 3		0	0				0	3(1.6)				0	3(18)
Varices				<0.001	*				<0.001	*				<0.001	*
None		140(100)	3(8.6)				404(100)	12(6.3)				47(100)	0
F1–F2 without RC sign		0	45(78)				0	132(69)				0	12(71)
F2–F3 with RC sign or prior EVL(EIS)		0	10(17)				0	47(25)				0	5(30)
Pre-locoregional therapy		29(21)	18(31)	0.12			66(16)	41(21)	0.128			12(26)	7(41)	0.226
Platelet count, × 103/μL		167±52	88±27	<0.001	*		185±69	93±45	<0.001	*		185±64	86±37	<0.001	*
Albumin, g/dL		4.0(3.7–4.3)	3.9(3.7-4.2)	0.2932			4.0(3.7–4.3)	3.6(3.3-4.0)	<0.001	*		4.0(3.7-4.3)	3.7(3.3-3.8)	0.0148	*
Bilirubin, mg/dL		0.6(0.5–0.8)	0.7(0.6-1.0)	<0.001	*		0.6(0.5–0.8)	0.8(0.6-1.1)	<0.001	*		0.6(0.5-0.8)	0.8(0.6-1.4)	0.0267	*
PT, %		92(84–100)	79(74-89)	<0.001	*		92(84–102)	78(67-87)	<0.001	*		87(78-96)	82(79-91)	0.1461
AFP, ng/mL		5.2(3.4–13)	13(5.4-52)	<0.001	*		7.7(3.4–45)	14(5.0-74)	0.0011	*		8.0(4.4-34)	20(6.1-1947)	0.1048
PIVKA-II, mAU/mL		27(20–45)	23(18-53)	0.1922			66(26–606)	55(24-188)	0.015	*		240(33-1239)	464(44-1448)	0.5354
Neutrophil-to-lymphocyte ratio		2.0(1.4–2.7)	2.2(1.3-2.7)	0.7045			2.2(1.6–2.9)	2.2(1.5-3.1)	0.3746			2.3(1.6-3.8)	2.2(1.4-3.2)	0.6371
Lesion location				0.755					0.354					0.154
Anterolateral		75(55)	29(50)				173(43)	85(44)				1(2.1)	2(12)
Posterosuperior		65(46)	29(50)				199(49)	85(44)				3(6.4)	3(18)
Multiple		0	0				32(7.9)	21(11)				43(91)	12(71)
Resection type				0.623					<0.001	*				0.573
Non-anatomical		126(90)	51(88)				205(51)	149(78)				20(43)	9(53)
Anatomical		14(10)	7(12)				199(49)	42(22)				27(57)	8(47)
R1 resection		6(4.3)	2(3.6)	1			21(5.2)	15(7.9)	0.205			4(8.5)	3(18)	0.37
Tumor size, cm		1.5(1.2–1.8)	1.5(1.2-1.7)	0.2367			3.5(2.3–6.0)	2.5(2.0-3.8)	<0.001	*		5.0(3.5-7.8)	3.5(2.7-4.7)	0.0073	*
Differentiation				0.744					0.149					1
Well or moderate		132(94)	51(93)				358(89)	161(84)				39(83)	15(88)
Poor		8(5.8)	4(6.9)				46(11)	30(16)				8(17)	2(12)
Microvascular invasion		0	0				129(32)	55(29)	0.449			16(34)	5(29)	1
Capsular invasion		46(33)	18(32)	0.868			163(40)	82(43)	0.531			20(43)	4(24)	0.244
Cirrhosis		67(48)	54(93)	<0.001	*		149(37)	177(93)	<0.001	*		77(42)	94(92)	<0.001	*
Liver resection				0.24					<0.001	*				1
Open surgery		46(33)	14(25)				231(57)	69(36)				34(72)	13(76)
Minimam invasive surgery		94(67)	44(75)				173(43)	122(64)				13(28)	4(24)
Data are presented as n, n (%), or median (interquartile range).
BCLC, Barcelona Clinic Liver Cancer; NAFLD, non-alcoholic fatty liver disease; BMI, body mass index; ASA, American Society of Anesthesiologists; MELD, Model for End-stage Liver Disease; RC sign, red color sign; EVL, endoscopic variceal ligation; EIS, endoscopic injection sclerotherapy; PT, prothrombin time; AFP, alpha-fetoprotein; PIVKA-II, protein induced by vitamin K absence-II.
*Statistically significant

## Sheet: Supple Table 4
Supplementary Table 4 Perioperative and survival outcomes in patients stratified according to BCLC staging
Characteristic	Very-early stage (BCLC 0)					Early stage (BCLC A)					Intermediate stage (BCLC B)
	non-CSPH (n=140)	CSPH (n=58)	p			non-CSPH (n=404)	CSPH (n=191)	p			non-CSPH (n=47)	CSPH (n=17)	p
	non-CSPH	CSPH				non-CSPH	CSPH				non-CSPH	CSPH
Surgical duration, minutes	148(106-198)	167(117–209)	0.1014			208(148–286)	159(122–235)	<0.001	*		253(179–342)	204(141-311)	0.2977
Blood loss, mL	50(5-185)	50(5-140)	0.5806			208(53-648)	100(5-429)	<0.001	*		430(100-936)	602(250-815)	0.7668
Duration of Pringle maneuver, minutes	12(0-22)	15(5-25)	0.782			38(21-48)	33(16-42)	0.531			54(28-73)	46(26-62)	0.215
Transfusion	4(2.9)	15(26)	<0.001	*		86(21)	67(35)	<0.001	*		14(30)	11(65)	0.011	*
90-day mortality	0	1(1.7)	0.293			9(2.2)	10(5.2)	0.077			0	1(5.9)	0.266
Major morbidity (Clavien–Dindo grade >II)	5(3.6)	3(5.1)	0.603			44(11)	24(13)	0.549			10(21)	5(29)	0.497
All complications	11(7.9)	8(14)	0.197			83(21)	44(23)	0.489			14(30)	6(35)	0.675
Postoperative liver failure	1(0.7)	4(6.9)	0.027	*		21(5.2)	21(11)	0.018	*		1(2.1)	6(35)	0.001	*
Ascites	0	2(3.5)	0.085			5(1.2)	7(3.7)	0.062			3(6.4)	0	1
Bile leakage	1(0.7)	0	1			10(2.5)	3(1.6)	0.565			2(4.3)	0	1
Surgical site infection	5(3.5)	1(1.7)	0.673			10(2.5)	2(1.1)	0.355			2(4.3)	0	1
Pneumonia	2(1.4)	0	1			17(4.2)	8(4.1)	0.991			3(6.4)	0	1
Ileus	0	0	1			5(1.2)	1(0.5)	0.67			0	0	1
Gastrointestinal ulcer	1(0.7)	0	1			4(1.0)	0	0.311			1(2.1)	0	1
Others (renal/heart failure, etc.)	1	1				11	2				2	0
Postoperative stay, days	6(5-8)	6(5-8)	0.9579			8(7-11)	7(5-11)	<0.001	*		10(7-15)	8(7-14)	0.5913
Survival outcome
RFS			0.1171					0.3535					0.469
1-year RFS, %	80	73				71	67				40	59
3-year RFS, %	61	43				46	41				25	22
5-year RFS, %	48	43				36	34				22	22
OS			0.0032	*				0.052					0.0037	*
1-year OS, %	98	91				93	87				87	71
3-year OS, %	93	76				77	69				67	41
5-year OS, %	84	59				62	53				57	24
Data are presented as n, n (%), or median (interquartile range).
BCLC, Barcelona Clinic Liver Cancer; CSPH, clinically significant portal hypertension; RFS, recurrence-free survival; OS, overall survival.
*Statistically significant

## Sheet: Supple Table 5
Supplementary Table 5 Univariate and multivariate analyses of overall survival according to BCLC staging
	Very-early stage (BCLC 0) [n=198]									Early stage (BCLC A) [n=595]									Intermediate stage (BCLC B) [n=64]
	Univariate analysis				Multivariate analysis					Univariate analysis				Multivariate analysis					Univariate analysis				Multivariate analysis
Variables	HR	95% CI	p		HR	95% CI	p			HR	95% CI	p		HR	95% CI	p			HR	95% CI	p		HR	95% CI	p
Age, years
≤70	Reference				Reference					Reference				Reference					Reference				Reference
>70	1.549	0.89-2.69	0.119		1.85	1.01-3.39	0.046	*		1.257	0.96-1.65	0.095		1.232	0.93-1.63	0.141			0.924	0.48-1.78	0.814		1.205	0.58-2.49	0.613
Sex
Male	Reference									Reference				Reference					Reference
Female	0.924	0.50–1.72	0.803							0.913	0.66–1.26	0.577		0.833	0.60-1.16	0.28	*		1.549	0.64–3.75	0.332
Metabolic syndrome
No	Reference									Reference				Reference					Reference
Yes	0.742	0.43–1.27	0.288							0.793	0.59–1.06	0.118		0.784	0.58-1.06	0.112			0.841	0.39-1.81	0.657
Child–Pugh grade
A	NA									Reference				Reference					Reference
B	NA	NA	NA							1.545	1.13-2.11	0.006	*	1.009	0.68-1.50	0.964			1.797	0.86–3.78	0.121
ALBI score
Grade 1	Reference				Reference					Reference				Reference					Reference				Reference
Grade 2/3	1.579	0.91-2.75	0.107		1.521	0.84-2.75	0.164			1.78	1.36–2.33	<0.001	*	1.584	1.16-2.17	0.004	*		4.128	1.97-8.63	<0.001	*	4.38	1.89-10.1	0.001	*
Tumor size, cm
	0.797	0.41-1.57	0.513		0.771	0.37-1.61	0.489			1.055	1.02-1.09	0.002	*	1.044	0.99-1.09	0.065			1.109	1.02-1.20	0.011	*	1.214	1.10-1.34	<0.001	*
Tumor number
Single nodule	NA									Reference				Reference					Reference
Multiple nodules (≥2)	NA	NA	NA							0.796	0.50-1.26	0.332		0.916	0.57-1.48	0.722			0.393	0.17–1.06	0.061
Differentiation
Well/moderate	Reference				Reference					Reference				Reference					Reference
Poor/other	4.126	1.59-10.7	0.004	*	3.098	1.15-8.31	0.025	*		1.614	1.11-2.35	0.013	*	1.184	0.79-1.78	0.415			0.786	0.28-2.38	0.652
Microvascular invasion
No	NA									Reference				Reference					Reference
Yes	NA	NA	NA							1.745	1.33-2.29	<0.001	*	1.422	1.05-1.93	0.023	*		1.979	0.97–4.04	0.061
Cirrhosis
No	Reference				Reference					Reference				Reference					Reference				Reference
Yes	1.261	0.70-2.27	0.439		0.935	0.45-1.94	0.857			1.413	1.07-1.86	0.013	*	1.502	1.06-2.14	0.023	*		2.5	1.20-5.20	0.014	*	1.398	0.62-3.18	0.423
Resection type
Non-anatomical	Reference									Reference				Reference					Reference
Anatomical	0.498	0.18–1.39	0.183							1.15	0.88-1.50	0.302		1.227	0.87-1.74	0.249			1.041	0.53–2.01	0.905
Margin status
R0 resection	Reference				Reference					Reference				Reference					Reference				Reference
R1 resection	1.628	0.79-3.35	0.185		1.459	0.70-3.05	0.314			1.814	1.18-2.80	0.007	*	1.587	1.00-2.50	0.046	*		3.484	1.49-8.17	0.004	*	2.392	0.88-6.48	0.086	*
Liver resection
Open approach	Reference				Reference					Reference				Reference					Reference				Reference
Minimun invasive approach	0.964	0.55–1.69	0.899		0.994	0.54-1.82	0.987			1.065	0.81-1.40	0.65		1.097	0.78-1.55	0.597			1.285	0.58–2.87	0.539		2.053	0.81-5.24	0.132
CSPH
No	Reference				Reference					Reference				Reference					Reference				Reference
Yes	2.101	1.21–3.64	0.008	*	2.178	1.14-4.18	0.019	*		1.31	0.99-1.72	0.052		1.04	0.73-1.48	0.824			2.588	1.33–5.03	0.005	*	2.321	1.01-5.49	0.048	*
BCLC, Barcelona Clinic Liver Cancer; CSPH, clinically significant portal hypertension; HR, hazard ratio; NA, not applicable.
*Statistically significant

## Sheet: Supple Table 6
Supplementary Table 6 Univariate and multivariate analyses of overall survival in the patients with CSPH
	Overall survival
	Univariate analysis				Multivariate analysis
Variables	HR	95% CI	p		HR	95% CI	p
Age, years
≤70	Reference				Reference
>70	1.176	0.82-1.69	0.375		1.128	0.77-1.65	0.534
Sex
Male	Reference				Reference
Female	1.077	0.73-1.58	0.701		1.15	0.75-1.76	0.521
Metabolic syndrome
No	Reference				Reference
Yes	0.748	0.52-1.09	0.128		0.843	0.57-1.26	0.401
Child–Pugh grade
A	Reference				Reference
B	1.635	1.14-2.34	0.007	*	1.156	0.74-1.81	0.525
ALBI score
Grade 1	Reference				Reference
Grade 2/3	2.185	1.45-3.29	<0.001	*	2.009	1.24-3.26	0.005	*
Varices
F1–F2 without RC sign	Reference				Reference
F2–F3 with RC sign or prior EVL(EIS)	1.388	0.92-2.08	0.112		1.24	0.78-1.98	0.361
Tumor size, cm
	1.112	1.06-1.17	<0.001	*	1.048	1.00-1.14	0.05	*
Tumor number
Single nodule	Reference				Reference
Multiple nodules (≥2)	1.155	0.72-1.85	0.549		1.242	0.75-2.06	0.401
Differentiation
Well/moderate	Reference				Reference
Poor/other	1.965	1.24-3.13	0.004	*	1.181	0.67-2.08	0.563
Microvascular invasion
No	Reference				Reference
Yes	1.987	1.35-2.93	0.001	*	1.469	0.93-2.33	0.102
Resection type
Non-anatomical	Reference				Reference
Anatomical	1.131	0.76-1.69	0.55		1.469	0.93-2.33	0.102
Margin status
R0 resection	Reference				Reference
R1 resection	1.472	0.90-2.40	0.121		1.445	0.87-2.41	0.159
Liver resection
Open approach	Reference				Reference
Laparoscopic approach	0.778	0.54-1.11	0.171		0.794	0.49-1.29	0.348
JIS, Japan Integrated Staging; CSPH, clinically significant portal hypertension; RC sign, red color sign; EVL, endoscopic variceal ligation; EIS, endoscopic injection sclerotherapy; HR, hazard ratio.
*Statistically significant
